# Supplementary material for: Isolation and Identification of Lipid-Lowering Peptides from Sacha Inchi Meal
Source: Int J Mol Sci. 2023 Jan 12;24(2):1529. doi: 10.3390/ijms24021529 (PMC9863159; doi:10.3390/ijms24021529)
Supplement: Supplementary file 1 [file ijms-24-01529-s001.zip]

Archive with 1 entries (1 files):
- ijms-2115480-supplementary.pdf
